# Supplementary material for: Extended longevity of DNA preservation in Levantine Paleolithic sediments, Sefunim Cave, Israel
Source: Sci Rep. 2022 Aug 25;12:14528. doi: 10.1038/s41598-022-17399-2 (PMC9411205; doi:10.1038/s41598-022-17399-2)
Supplement: Supplementary file 1 — Supplementary Information 1. [file 41598_2022_17399_MOESM1_ESM.xlsx]

## Sheet: Sheet1
Type	Sample set	Sample ID from excavation	Unit	Layer	Cultural/technological complex in layer	Sample ID in aDNA database	Input amount (mg)	Extract ID	Extraction protocol	Number of molecules in library	Number of control oligo copies in library	Indexed library ID	Capture for mammalian mtDNA
													Capture protocol	Captured library ID - mammalian MT	Number of reads assigned to library	Number of sequences (L>35)	Number of unique sequences (L>35)	Average duplication rate	Bovidae									Canidae									Cervidae									Chlamyphoridae
																			Unique sequences L>35 assigned to taxon (#, [%])	Aligned to reference genome - Bos taurus (NC_006853.1)								Unique sequences L>35 assigned to taxon (#, [%])	Aligned to reference genome - Canis lupus familiaris (NC_002008.4)								Unique sequences L>35 assigned to taxon (#, [%])	Aligned to reference genome - Cervus elaphus (NC_007704.2)								Unique sequences L>35 assigned to taxon (#, [%])	Aligned to reference genome - Chlamyphorus_truncatus (NC_028563.1)
																				Unique mapped sequences L>35, MQ>25	C to T on 5’ end (%)	C to T on 3’ end (%)	Number of observed C to T on 5' end	Number of Cs in reference genome at 5' end	Number of observed C to T on 3' end	Number of Cs in reference genome at 3' end	Terminal C to T frequencies significantly higher than 10%		Unique mapped sequences L>35, MQ>25	C to T on 5’ end (%)	C to T on 3’ end (%)	Number of observed C to T on 5' end	Number of Cs in reference genome at 5' end	Number of observed C to T on 3' end	Number of Cs in reference genome at 3' end	Terminal C to T frequencies significantly higher than 10%		Unique mapped sequences L>35, MQ>25	C to T on 5’ end (%)	C to T on 3’ end (%)	Number of observed C to T on 5' end	Number of Cs in reference genome at 5' end	Number of observed C to T on 3' end	Number of Cs in reference genome at 3' end	Terminal C to T frequencies significantly higher than 10%		Unique mapped sequences L>35, MQ>25	C to T on 5’ end (%)	C to T on 3’ end (%)
Sediment samples	1	DNA 900	Unit G49	VIA	MP-UP	SP5776	61.4	E7505	manual	34412500000	835000	G7180	384-well on-beads	B12464	240469	1142	181	2.4	-	-	-	-	-	-	-	-	-	-	-	-	-	-	-	-	-	-	-	-	-	-	-	-	-	-	-	-	-	-	-
		DNA 901	Unit G49	VII	Mousterian	SP5777	41.5	E7506	manual	34775000000	937750	G7181	384-well on-beads	B12465	252535	3551	420	4.5	-	-	-	-	-	-	-	-	-	-	-	-	-	-	-	-	-	-	15 [16.70%]	14	100	66.7	2	2	2	3	yes	-	-	-	-
		DNA 902	Unit G49	VII	Mousterian	SP5778	54.1	E7507	manual	25323750000	807500	G7182	384-well on-beads	B12466	253501	3061	342	4	-	-	-	-	-	-	-	-	-	-	-	-	-	-	-	-	-	-	-	-	-	-	-	-	-	-	-	-	-	-	-
		DNA 903	Unit G49	VII	Mousterian	SP5779	68.3	E7508	manual	13508750000	760750	G7183	384-well on-beads	B12467	268988	2930	226	6.1	-	-	-	-	-	-	-	-	-	-	-	-	-	-	-	-	-	-	-	-	-	-	-	-	-	-	-	-	-	-	-
		DNA 431	Unit H49	V	Levantine Aurignacian	SP5783	56.9	E7509	manual	18237500000	858000	G7184	384-well on-beads	B12468	220551	3000	237	5.5	3 [10.7%]	3	NA	0	0	0	0	1	no	-	-	-	-	-	-	-	-	-	-	-	-	-	-	-	-	-	-	-	-	-	-
		DNA 432	Unit H49	V	Levantine Aurignacian	SP5784	54.2	E7510	manual	10392500000	740750	G7185	384-well on-beads	B12469	272380	8660	487	7.6	23 [16.3%]	3	NA	0	0	0	0	2	no	-	-	-	-	-	-	-	-	-	-	-	-	-	-	-	-	-	-	-	-	-	-
		DNA 608	Unit H49	V	Levantine Aurignacian	SP5786	54.2	E7511	manual	10678750000	805250	G7186	384-well on-beads	B12470	235886	4348	335	6	9 [7.4%]	1	NA	NA	0	0	0	0	no	-	-	-	-	-	-	-	-	-	-	-	-	-	-	-	-	-	-	-	-	-	-
		DNA 242	Unit I49	V	Levantine Aurignacian	SP5797	60.4	E7512	manual	14643750000	810000	G7187	384-well on-beads	B12471	248762	8582	684	6.4	37 [9.3%]	3	NA	0	0	0	0	2	no	-	-	-	-	-	-	-	-	-	-	-	-	-	-	-	-	-	-	-	-	-	-
		DNA 394	Unit I49	V	Levantine Aurignacian	SP5799	60.5	E7513	manual	15583750000	849000	G7188	384-well on-beads	B12472	226524	8463	932	4.8	13 [2.0%]	9	100	NA	1	1	0	0	no	-	-	-	-	-	-	-	-	-	-	-	-	-	-	-	-	-	-	-	-	-	-
		DNA 469	Unit I49	VIA	MP-UP	SP5800	64.4	E7514	manual	16713750000	861000	G7189	384-well on-beads	B12473	280357	5457	565	4.9	3 [3.19%]	2	100	NA	1	1	0	0	no	-	-	-	-	-	-	-	-	-	-	-	-	-	-	-	-	-	-	-	-	-	-
		DNA 470	Unit I49	V	Levantine Aurignacian	SP5801	58.4	E7515	manual	9097500000	799250	G7190	384-well on-beads	B12474	270834	6453	443	7.2	4 [1.8%]	0	NA	NA	NA	NA	NA	NA	NA	-	-	-	-	-	-	-	-	-	-	-	-	-	-	-	-	-	-	-	-	-	-
	2	DNA 901	Unit G49	VII	Mousterian	SP5777	54.5	E12070	automated	17967500000	1657000	A16696	384-well on-beads	B20997	154643	2713	297	4.6	-	-	-	-	-	-	-	-	-	-	-	-	-	-	-	-	-	-	16 [24.6%]	14	75	100	3	4	1	1	no	-	-	-	-
							48	E12071	automated	28312500000	1616000	A16697	384-well on-beads	B20999	143999	2793	259	5.2	-	-	-	-	-	-	-	-	-	-	-	-	-	-	-	-	-	-	13 [61.9%]	12	75	100	3	4	1	1	no	-	-	-	-
							61	E12072	automated	21020000000	1.59325e+06	A16698	384-well on-beads	B21000	144780	3684	371	4.9	-	-	-	-	-	-	-	-	-	-	-	-	-	-	-	-	-	-	21 [58.3%]	19	100	66.7	1	1	2	3	no	-	-	-	-
							58.1	E12076	automated	34687500000	1.56075e+06	A16702	384-well on-beads	B21003	159066	3285	357	4.9	-	-	-	-	-	-	-	-	-	-	-	-	-	-	-	-	-	-	14 [29.8%]	13	100	100	3	3	4	4	yes	-	-	-	-
							62.2	E12077	automated	17410000000	1.50175e+06	A16703	384-well on-beads	B21004	125233	2112	233	3.9	-	-	-	-	-	-	-	-	-	-	-	-	-	-	-	-	-	-	5 [20.8%]	5	100	100	1	1	1	1	no	-	-	-	-
	3	DNA 50	Unit G48	VII	Mousterian	SP5772	55.8	E14439	automated	17400000000	299500	A21264	384-well on-beads	B26784	283864	6017	765	3.7	4 [9.5%]	3	100	0	1	1	0	1	no	-	-	-	-	-	-	-	-	-	9 [21.4%]	7	100	100	3	3	2	2	yes	-	-	-	-
		DNA 665	Unit G49	V	Levantine Aurignacian	SP5773	49.6	E14440	automated	14000000000	213600	A21265	384-well on-beads	B26785	293313	26792	3790	4	94 [8.5%]	18	33.3	20	1	3	1	5	no	-	-	-	-	-	-	-	-	-	982 [88.6%]	965	68.2	48.6	180	264	119	245	yes	-	-	-	-
		DNA 786	Unit G49	VIB	MP-UP	SP5774	54.6	E14441	automated	5540000000	225150	A21266	384-well on-beads	B26786	357559	5694	580	3.6	-	-	-	-	-	-	-	-	-	-	-	-	-	-	-	-	-	-	-	-	-	-	-	-	-	-	-	-	-	-	-
		DNA 899	Unit G49	VII	Mousterian	SP5775	46	E14442	automated	9940000000	221425	A21267	384-well on-beads	B26787	340021	6513	666	4.3	14 [31.8%]	14	0	0	0	3	0	4	no	-	-	-	-	-	-	-	-	-	-	-	-	-	-	-	-	-	-	-	-	-	-
		DNA 1876	Unit G51	VIA	MP-UP	SP5780	73.7	E14443	automated	4050000000	260500	A21268	384-well on-beads	B26788	301993	5627	476	4.8	22 [37.9%]	7	0	NA	0	3	0	0	no	-	-	-	-	-	-	-	-	-	-	-	-	-	-	-	-	-	-	-	-	-	-
		DNA 1919	Unit G51	VIA	MP-UP	SP5781	69.9	E14444	automated	6750000000	297500	A21269	384-well on-beads	B26789	233596	4130	526	3.3	85 [86.7%]	10	0	NA	0	1	0	0	no	-	-	-	-	-	-	-	-	-	-	-	-	-	-	-	-	-	-	-	-	-	-
		DNA 180	Unit H49	IV	Late Upper Paleolithic	SP5782	57.6	E14445	automated	7680000000	204000	A21270	384-well on-beads	B26790	263219	3929	468	3.6	4 [36.4%]	1	NA	NA	0	0	0	0	no	-	-	-	-	-	-	-	-	-	-	-	-	-	-	-	-	-	-	-	-	-	-
		DNA 607	Unit H49	IV	Late Upper Paleolithic	SP5785	80.1	E14446	automated	3180000000	157050	A21271	384-well on-beads	B26791	281436	14985	950	6.7	82 [59.9%]	12	0	0	0	2	0	3	no	-	-	-	-	-	-	-	-	-	5 [3.6%]	5	0	NA	0	1	0	0	no	-	-	-	-
		DNA 609	Unit H49	VIA	MP-UP	SP5787	61.7	E14447	automated	7610000000	199450	A21272	384-well on-beads	B26792	318143	3778	468	3.1	-	-	-	-	-	-	-	-	-	-	-	-	-	-	-	-	-	-	-	-	-	-	-	-	-	-	-	-	-	-	-
		DNA 772	Unit H49	VIA	MP-UP	SP5788	48.5	E14448	automated	8980000000	239000	A21273	384-well on-beads	B26793	303882	5900	634	3.9	7 [15.9%]	5	100	0	2	2	0	2	no	-	-	-	-	-	-	-	-	-	17 [38.6%]	13	60	100	3	5	3	3	yes	-	-	-	-
		DNA 773	Unit H49	VIA	MP-UP	SP5789	51.1	E14449	automated	16900000000	319750	A21274	384-well on-beads	B26794	303488	11096	1616	2.9	-	-	-	-	-	-	-	-	-	-	-	-	-	-	-	-	-	-	-	-	-	-	-	-	-	-	-	-	-	-	-
		DNA 2074	Unit H50	V	Levantine Aurignacian	SP5790	45	E14450	automated	8630000000	306000	A21275	384-well on-beads	B26795	295376	4586	631	3.2	-	-	-	-	-	-	-	-	-	-	-	-	-	-	-	-	-	-	-	-	-	-	-	-	-	-	-	-	-	-	-
		DNA 2212	Unit H50	V	Levantine Aurignacian	SP5791	72	E14451	automated	4790000000	196775	A21276	384-well on-beads	B26796	295524	6591	659	4.1	-	-	-	-	-	-	-	-	-	-	-	-	-	-	-	-	-	-	-	-	-	-	-	-	-	-	-	-	-	-	-
		DNA 634	Unit H51	V	Levantine Aurignacian	SP5792	66.2	E14452	automated	5970000000	219625	A21277	384-well on-beads	B26797	329269	6095	694	3.6	5 [27.8%]	2	NA	100	0	0	1	1	no	-	-	-	-	-	-	-	-	-	-	-	-	-	-	-	-	-	-	-	-	-	-
		DNA 635	Unit H51	IV	Late Upper Paleolithic	SP5793	65.9	E14453	automated	4140000000	168375	A21278	384-well on-beads	B26798	296547	8283	751	5	134 [62.0%]	20	40	0	2	5	0	5	no	-	-	-	-	-	-	-	-	-	-	-	-	-	-	-	-	-	-	4 [1.9%]	4	NA	NA
		DNA 636	Unit H51	III	Early Epipaleolithic	SP5794	45.8	E14454	automated	8690000000	218775	A21279	384-well on-beads	B26799	313241	11543	1256	4.3	394 [96.8%]	47	15.4	7.7	2	13	1	13	no	-	-	-	-	-	-	-	-	-	-	-	-	-	-	-	-	-	-	-	-	-	-
		DNA 723	Unit H51	VIA	MP-UP	SP5795	51.9	E14455	automated	8830000000	248675	A21280	384-well on-beads	B26800	316925	7648	852	3.5	-	-	-	-	-	-	-	-	-	-	-	-	-	-	-	-	-	-	-	-	-	-	-	-	-	-	-	-	-	-	-
		DNA 724	Unit H51	V	Levantine Aurignacian	SP5796	66.4	E14456	automated	4630000000	205650	A21281	384-well on-beads	B26801	326992	4686	540	3.6	7 [17.9%]	2	50	NA	1	2	0	0	no	-	-	-	-	-	-	-	-	-	-	-	-	-	-	-	-	-	-	-	-	-	-
		DNA 393	Unit I49	III	Early Epipaleolithic	SP5798	44.8	E14457	automated	4490000000	141425	A21284	384-well on-beads	B26803	309552	16549	1532	5.1	250 [80.9%]	48	0	7.7	0	12	1	13	no	-	-	-	-	-	-	-	-	-	8 [2.6%]	7	66.7	50	2	3	1	2	no	-	-	-	-
		DNA 1357	Unit I50	V	Levantine Aurignacian	SP5802	49.5	E14458	automated	3010000000	157600	A21285	384-well on-beads	B26804	300872	9771	816	5.1	42 [27.3%]	6	0	NA	0	2	0	0	no	-	-	-	-	-	-	-	-	-	-	-	-	-	-	-	-	-	-	-	-	-	-
		DNA 1358	Unit I50	V	Levantine Aurignacian	SP5803	80.5	E14459	automated	1390000000	123700	A21286	384-well on-beads	B26805	334656	10289	475	8.2	9 [69.2%]	8	60	100	3	5	1	1	no	-	-	-	-	-	-	-	-	-	-	-	-	-	-	-	-	-	-	-	-	-	-
		DNA 1476	Unit I50	V	Levantine Aurignacian	SP5804	74.5	E14460	automated	2290000000	129225	A21287	384-well on-beads	B26806	302726	7994	568	5.8	-	-	-	-	-	-	-	-	-	-	-	-	-	-	-	-	-	-	5 [15.2%]	4	0	100	0	1	1	1	no	-	-	-	-
Negative controls	1	Extraction negative control				-	-	E7516	manual	9850000	516750	A10111	96-well on-beads	G5536	70245	18516	420	15.3	-	-	-	-	-	-	-	-	-	-	-	-	-	-	-	-	-	-	-	-	-	-	-	-	-	-	-	-	-	-	-
		Library preparation negative control				-	-	-	-	138350000	1024000	G7119	384-well on-beads	B12407	61881	870	29	15.8	-	-	-	-	-	-	-	-	-	-	-	-	-	-	-	-	-	-	-	-	-	-	-	-	-	-	-	-	-	-	-
		Library preparation negative control				-	-	-	-	136800000	920750	G7142	384-well on-beads	B12429	39724	570	25	11.4	-	-	-	-	-	-	-	-	-	-	-	-	-	-	-	-	-	-	-	-	-	-	-	-	-	-	-	-	-	-	-
		Library preparation negative control				-	-	-	-	129225000	885500	G7167	384-well on-beads	B12452	52723	373	14	10.7	-	-	-	-	-	-	-	-	-	-	-	-	-	-	-	-	-	-	-	-	-	-	-	-	-	-	-	-	-	-	-
	2	Library preparation negative control				-	-	-	-	65712500	1606500	A16699	384-well on-beads	B21001	28711	10854	318	15.4	-	-	-	-	-	-	-	-	-	-	-	-	-	-	-	-	-	-	-	-	-	-	-	-	-	-	-	-	-	-	-
		Extraction negative control				-	-	E12078	automated	64587500	1532750	A16704	384-well on-beads	B21005	29572	10441	1060	5.3	-	-	-	-	-	-	-	-	-	-	-	-	-	-	-	-	-	-	-	-	-	-	-	-	-	-	-	-	-	-	-
	3	Library preparation negative control				-	-	-	-	21900000	340000	A21219	384-well on-beads	B26747	47814	1050	19	15.4	-	-	-	-	-	-	-	-	-	-	-	-	-	-	-	-	-	-	-	-	-	-	-	-	-	-	-	-	-	-	-
		Library preparation negative control				-	-	-	-	21400000	294250	A21256	384-well on-beads	B26776	60307	459	9	25.5	-	-	-	-	-	-	-	-	-	-	-	-	-	-	-	-	-	-	-	-	-	-	-	-	-	-	-	-	-	-	-
		Library preparation negative control				-	-	-	-	33500000	425000	A21282	384-well on-beads	B26802	49485	3080	65	18.9	-	-	-	-	-	-	-	-	-	5 [10.9%]	5	0	NA	0	0	0	1	no	-	-	-	-	-	-	-	-	-	-	-	-	-
		Extraction negative control				-	-	E14461	automated	23100000	250250	A21288	384-well on-beads	B26807	43116	1447	38	16.8	-	-	-	-	-	-	-	-	-	-	-	-	-	-	-	-	-	-	-	-	-	-	-	-	-	-	-	-	-	-	-
[truncated: 98 more columns]

## Sheet: Sheet2
																																												Modern human		Neandertal		Denisovan
[truncated: 1 more columns]
