# Supplementary material for: Extended longevity of DNA preservation in Levantine Paleolithic sediments, Sefunim Cave, Israel
Source: Sci Rep. 2022 Aug 25;12:14528. doi: 10.1038/s41598-022-17399-2 (PMC9411205; doi:10.1038/s41598-022-17399-2)
Supplement: Supplementary file 2 — Supplementary Information 2. [file 41598_2022_17399_MOESM2_ESM.xlsx]

## Sheet: Sheet1
Cervidae
Considering the entire set of mtDNA genome sequences available
Sample ID	Layer	Indexed library ID	Alces alces ssp. (Moose) - 291 positions (90% threshold)						Axis sp. - 57 positions (90% threshold)						Blastocerus dichotomus (Marsh deer) - 8 positions						Capreolus sp. (Roe deer) - 4 positions						Cervus sp. - 4 positions (90% threshold)						Dama sp. (Fallow deer) - 56 positions (90% threshold)						Elaphodus cephalophus (Tufted deer) - 9 positions						Elaphurus davidianus (Père David's deer) - 2 positions
			Matching test group	Matching alternative	Conflicting	Matching test group (%)	Matching alternative (%)	Conflicting (%)	Matching test group	Matching alternative	Conflicting	Matching test group (%)	Matching alternative (%)	Conflicting (%)	Matching test group	Matching alternative	Conflicting	Matching test group (%)	Matching alternative (%)	Conflicting (%)	Matching test group	Matching alternative	Conflicting	Matching test group (%)	Matching alternative (%)	Conflicting (%)	Matching test group	Matching alternative	Conflicting	Matching test group (%)	Matching alternative (%)	Conflicting (%)	Matching test group	Matching alternative	Conflicting	Matching test group (%)	Matching alternative (%)	Conflicting (%)	Matching test group	Matching alternative	Conflicting	Matching test group (%)	Matching alternative (%)	Conflicting (%)	Matching test group	Matching alternative	Conflicting	Matching test group (%)	Matching alternative (%)
SP5773	V	A21265	8	438	8	1.76	96.48	1.76	0	105	0	0	100	0	0	19	0	0	100	0	0	3	0	0	100	0	1	0	0	100	0	0	2	86	0	2.27	97.73	0	0	13	0	0	100	0	0	4	0	0	100
SP5777	VII	Merged_6_libraries	0	32	1	0	96.97	3.03	0	11	0	0	100	0	0	4	0	0	100	0	0	0	0	NA	NA	NA	0	0	0	NA	NA	NA	0	6	0	0	100	0	0	0	0	NA	NA	NA	0	0	0	NA	NA
SP5788	VIA	A21273	0	7	0	0	100	0	0	0	0	0	0	0	0	1	0	0	100	0	0	0	0	NA	NA	NA	0	0	0	NA	NA	NA	1	0	0	100	0	0	0	0	0	NA	NA	NA	0	0	0	NA	NA
SP5772	VII	A21264	0	2	0	0	100	0	0	2	0	0	100	0	0	0	0	NA	NA	NA	0	0	0	NA	NA	NA	0	0	0	NA	NA	NA	0	0	0	NA	NA	NA	0	0	0	NA	NA	NA	0	0	0	NA	NA
Considering only groups known to have existed in the Levant during the Pleistocene
Sample ID	Layer	Indexed library ID	Capreolus sp. (Roe deer) - 231 positions						Cervus sp. - 17 positions						Dama sp. (Fallow deer) - 13 positions						Megalocerus giganteus (Irish elk) - 50 positions
			Matching test group	Matching alternative	Conflicting	Matching test group (%)	Matching alternative (%)	Conflicting (%)	Matching test group	Matching alternative	Conflicting	Matching test group (%)	Matching alternative (%)	Conflicting (%)	Matching test group	Matching alternative	Conflicting	Matching test group (%)	Matching alternative (%)	Conflicting (%)	Matching test group	Matching alternative	Conflicting	Matching test group (%)	Matching alternative (%)	Conflicting (%)
SP5773	V	A21265	0	286	0	0	100	0	61	0	0	100	0	0	0	32	0	0	100	0	0	99	0	0	100	0
SP5777	VII	Merged_6_libraries	0	15	0	0	100	0	3	0	0	100	0	0	0	2	0	0	100	0	0	3	0	0	100	0
SP5788	VIA	A21273	0	5	0	0	100	0	0	0	0	NA	NA	NA	0	0	0	NA	NA	NA	0	1	0	0	100	0
SP5772	VII	A21264	0	1	0	0	100	0	0	0	0	NA	NA	NA	0	0	0	NA	NA	NA	0	0	0	NA	NA	NA
Hyaenidae
Sample ID	Layer	Indexed library ID	Crocuta crocuta (Spotted hyena) - 425 positions						Hyaena hyaena (Striped hyena) - 277 positions						Parahyena brunnea (Brown hyena) - 259 positions						Proteles cristata (Aardwolf) - 730 positions
			Matching test group	Matching alternative	Conflicting	Matching test group (%)	Matching alternative (%)	Conflicting (%)	Matching test group	Matching alternative	Conflicting	Matching test group (%)	Matching alternative (%)	Conflicting (%)	Matching test group	Matching alternative	Conflicting	Matching test group (%)	Matching alternative (%)	Conflicting (%)	Matching test group	Matching alternative	Conflicting	Matching test group (%)	Matching alternative (%)	Conflicting (%)
SP5772	VII	A21264	8	0	0	100	0	0	0	10	0	0	100	0	0	7	0	0	100	0	0	19	0	0	100	0
SP5773	V	A21265	10	0	0	100	0	0	0	7	0	0	100	0	0	13	0	0	100	0	0	19	0	0	100	0
[truncated: 73 more columns]
